# Supplementary material for: Development and Validation of the War Worry Scale (WWS) in a Sample of Italian Young Adults: An Instrument to Assess Worry About War in Non-War-Torn Environments
Source: Eur J Investig Health Psychol Educ. 2025 Feb 9;15(2):24. doi: 10.3390/ejihpe15020024 (PMC11853760; doi:10.3390/ejihpe15020024)
Supplement: Supplementary file 1 [file ejihpe-15-00024-s001.zip]

Archive with 2 entries (2 files):
- Supplemental Material I.pdf
- Supplemental Material II.pdf
